# Supplementary material for: Regulatory Effects of Functional Soluble Dietary Fiber from Saccharina japonica Byproduct on the Liver of Obese Mice with Type 2 Diabetes Mellitus
Source: Mar Drugs. 2022 Jan 21;20(2):91. doi: 10.3390/md20020091 (PMC8877147; doi:10.3390/md20020091)
Supplement: Supplementary file 1 [file marinedrugs-20-00091-s001.zip]

Archive with 2 entries (2 files):
- Supplemental Figure 1.pdf
- Supplemental Table.pdf
